# Supplementary material for: Seroprevalence of Toxoplasma gondii Infection in Veterinary Medicine Professionals and Students in Aguascalientes, Mexico
Source: Epidemiologia (Basel). 2026 May 4;7(3):61. doi: 10.3390/epidemiologia7030061 (PMC13214915; doi:10.3390/epidemiologia7030061)
Supplement: Supplementary file 1 [file epidemiologia-07-00061-s001.zip]

Archive with 1 entries (1 files):
- epidemiologia-4189542-supplementary.pdf
